# Supplementary material for: Transcriptomic Analysis of Seed Germination Under Salt Stress in Two Desert Sister Species (Populus euphratica and P. pruinosa)
Source: Front Genet. 2019 Mar 25;10:231. doi: 10.3389/fgene.2019.00231 (PMC6442517; doi:10.3389/fgene.2019.00231)
Supplement: TABLE S1 — Overview of the data size of all the samples of P. euphratica and P. pruinosa. [file Table_1.xlsx]

## Sheet: Sheet1
Table S1. Overview of the data size of all the samples of P. euphratica and P. pruinosa
Samples	Raw Data (GB)	Clean Data (GB)
Peu-0h-R1	4.92	4.28
Peu-0h-R2	4.73	4.15
Peu-0h-R3	3.22	2.96
Peu-4h-R1	3.06	2.49
Peu-4h-R2	2.98	2.47
Peu-4h-R3	3.61	3.4
Peu-12h-R1	3.59	3.28
Peu-12h-R2	3.25	2.47
Peu-12h-R3	5.1	4.78
Peu-24h-R1	5.25	4.99
Peu-24h-R2	4.85	4.36
Peu-24h-R3	6.16	5.97
Peu-48h-R1	5.43	5.23
Peu-48h-R2	5.29	5.1
Peu-48h-R3	6.03	5.77
Peu-72h-R1	6.59	6.43
Peu-72h-R2	6.09	5.88
Peu-72h-R3	5.82	5.74
Ppr-0h-R1	5.87	5.55
Ppr-0h-R2	5.72	5.4
Ppr-0h-R3	5.8	5.48
Ppr-4h-R1	2.21	1.95
Ppr-4h-R2	3.75	3.21
Ppr-4h-R3	3.6	3.01
Ppr-12h-R1	2.92	2.26
Ppr-12h-R2	5.12	4.61
Ppr-12h-R3	2.75	2.07
Ppr-24h-R1	3.54	3.01
Ppr-24h-R2	4.47	3.95
Ppr-24h-R3	5.15	4.68
Ppr-48h-R1	6.25	6.07
Ppr-48h-R2	5.1	4.96
Ppr-48h-R3	6.03	5.79
Ppr-72h-R1	6	5.84
Ppr-72h-R2	6.16	5.94
Ppr-72h-R3	6.76	6.49
