# Supplementary material for: Transcriptomic Analysis of Seed Germination Under Salt Stress in Two Desert Sister Species (Populus euphratica and P. pruinosa)
Source: Front Genet. 2019 Mar 25;10:231. doi: 10.3389/fgene.2019.00231 (PMC6442517; doi:10.3389/fgene.2019.00231)
Supplement: TABLE S3 — The details of abbreviations. [file Table_3.xlsx]

## Sheet: Sheet1
Figure 1	Comparison of physiological indices among P. euphratica and P. pruinosa seeds under salt stress treatment
GR	Germination percentage
RGP	Relative Germination Percentage
GT	Germination energy
GI	Germination Index
K	Salt tolerance index
RSH	Relative Salt Harm rate
FW	Fresh weight
DW	Dry weight
Figure 2	The energy production during seed germination and its possible relationship to early transcriptome changes in the P. euphratica and P. pruinosa.
PGM	Phosphoglucomutase
GALM	Aldose 1-epimerase
HK	Hexokinase
PFK	Phosphofructokinase
FBP	Fructose-1,6-bisphosphatase I
ALDO	Fructose-bisphosphate aldolase, class I
GAPDH	Glyceraldehyde 3-phosphate dehydrogenase
PGK	Phosphoglycerate kinase
GPM	2,3-bisphosphoglycerate-independent phosphoglycerate mutase
GAPN	Glyceraldehyde-3-phosphate dehydrogenase (NADP+)
ENO	Enolase
PK	Pyruvate kinase
PDH	Pyruvate dehydrogenase E1 component alpha subunit
PDC	Pyruvate dehydrogenase
ADH	Alcohol dehydrogenase
LDH	Lactate dehydrogenase
DLAT	Pyruvate dehydrogenase E2 component (dihydrolipoamide acetyltransferase)
DLD	Dihydrolipoamide dehydrogenase
CS	Citrate synthase
ACL	ATP citrate (pro-S)-lyase
ACO	Aconitate hydratase
IDH	Isocitrate dehydrogenase
DLST	2-oxoglutarate dehydrogenase E2 component (dihydrolipoamide succinyltransferase)
LSC	Succinyl-CoA synthetase alpha subunit
SDH	Succinate dehydrogenase
fum	Fumarate hydratase
MDH	Malate dehydrogenase
aseA	Isocitrate lyase
GLYR	Glyoxylate/succinic semialdehyde reductase
Figure 3	The Ethylene, GA and ABA major metabolic pathways in the germinating seeds of P. euphratica and P. pruinosa under salt stress.
CTR1	serine/threonine-protein kinase CTR1
ETR	ethylene receptor
SIMKK	mitogen-activated protein kinase kinase 4/5
MPK6	mitogen-activated protein kinase 6
EIN2	ethylene-insensitive protein 2
EIN3	ethylene-insensitive protein 3
EBF	EIN3-binding F-box protein
ERF	ethylene-responsive transcription factor 1
DELLA	DELLA protein
GID1	gibberellin receptor GID1
GID2	F-box protein GID2
TF	PIF4:phytochrome-interacting factor 4
PP2C	protein phosphatase 2C
PYL	abscisic acid receptor PYR/PYL family
SnRK2 kinase	SNRK2: serine/threonine-protein kinase SRK2
ABI	ABF:ABA responsive element binding factor
MAKKK	RAS-like mitogen-activated protein kinase kinase kinase
Figure 4	The current known components and relationships of transcription factors related to salt response in the P. euphratica and P. pruinosa.
NHX1	Na+/H+ exchanger
SOS1	salt overly sensitive 1
SOS2	salt overly sensitive 2
SOS3	salt overly sensitive 3
BCH1	β-carotene hydroxylase 1
ZEP	zeaxanthin epoxidase
BADH	betaine aldehyde dehydrogenase
GolS	galactinol synthase
Figure 5	Regulatory network of flavonoid biosynthesis underlying the co-regulated DEGs in the P. euphratica and P. pruinosa.
PAL	phenylalanine ammonia-lyase
C4H	Cinnamate-4-hydroxylase
4CL	4-coumarate--CoA ligase
CHS	chalcone synthase
CHI	chalcone isomerase
FNSI	flavone synthase I
F3H	flavanone 3-hydroxylase
F3'5'H	flavonoid 3',5'-hydroxylase
FLS	flavonol synthase
Figure 6	Regulatory network of brassinosteroid biosynthesis underlying the co-regulated DEGs in the P. euphratica and P. pruinosa.
DWF4	steroid 22-alpha-hydroxylase
CPD	cytochrome P450 family 90 subfamily A polypeptide 1
ROT3	3-epi-6-deoxocathasterone 23-monooxygenase
DET2	steroid 5-alpha-reductase
BRox1	brassinosteroid-6-oxidase 1
BAS1	PHYB activation tagged suppressor 1
